# Supplementary material for: Personality Traits and Their Association With Medication Non‐Adherence in Patients With Multiple Sclerosis
Source: CNS Neurosci Ther. 2026 Jul 10;32(7):e71020. doi: 10.1002/cns.71020 (PMC13353282; doi:10.1002/cns.71020)
Supplement: Supplementary file 1 — Table S1: Comorbidities of the patients with multiple sclerosis. [file CNS-32-e71020-s001.xlsx]

## Sheet: Supplemental Table 1
Supplemental Table 1 : Comorbidities of the patients with multiple sclerosis.
The comorbidities (n=101) are listed in alphabetical order. For each condition, the number of patients is shown for the entire cohort and stratified by medication adherence.
	Total (n=397)		Adherent (n=318)		Non-adherent (n=79)
Disease	n	%	n	%	n	%
Addiction disorder	1	0.3	0	0	1	1.3
Adrenal insufficiency	1	0.3	1	0.3	0	0
Allergy	16	4	9	2.8	7	8.9
Anemia	3	0.8	3	0.9	0	0
Ankylosing spondylitis	1	0.3	1	0.3	0	0
Anxiety	8	2	5	1.6	3	3.8
Benign prostatic hyperplasia	6	1.5	5	1.6	1	1.3
Bladder disorders	24	6	18	5.7	6	7.6
Bladder stones	2	0.5	2	0.6	0	0
Blood clotting disorder	2	0.5	2	0.6	0	0
Bronchial asthma	18	4.5	14	4.4	4	5.1
Cancer	7	1.8	6	1.9	1	1.3
Cardiac arrhythmia	10	2.5	4	1.3	6	7.6
Cardiac insufficiency	2	0.5	2	0.6	0	0
Cardiomyopathies	1	0.3	1	0.3	0	0
Catarakt	1	0.3	1	0.3	0	0
Cavernoma	1	0.3	1	0.3	0	0
Chronic back pain	8	2	6	1.9	2	2.5
Chronic obstructive pulmonary disease	4	1	2	0.6	2	2.5
Chronic pain	8	2	6	1.9	2	2.5
Chronic venous insufficiency	1	0.3	1	0.3	0	0
Congenital heart defect	1	0.3	1	0.3	0	0
Constipation	1	0.3	1	0.3	0	0
Coronary heart disease	13	3.3	10	3.1	3	3.8
Crohn's disease	4	1	1	0.3	3	3.8
Cystitis	2	0.5	2	0.6	0	0
Deficiency symptoms	48	12.1	42	13.2	6	7.6
Dementia	1	0.3	0	0	1	1.3
Depression	65	16.4	46	14.5	19	24.1
Diabetes mellitus	17	4.3	14	4.4	3	3.8
Dizziness	3	0.8	3	0.9	0	0
Dysesthesia	2	0.5	2	0.6	0	0
Electrolyte imbalances	1	0.3	1	0.3	0	0
Epilepsy	7	1.8	3	0.9	4	5.1
Essential tremor	2	0.5	1	0.3	1	1.3
Fatigue	5	1.3	5	1.6	0	0
Fibromyalgia	1	0.3	1	0.3	0	0
Gastritis	2	0.5	2	0.6	0	0
Gastrointestinal discomfort	40	10.1	27	8.5	13	16.5
Glaucoma	9	2.3	9	2.8	0	0
Hair loss	2	0.5	2	0.6	0	0
Headache	7	1.8	5	1.6	2	2.5
Heart valve defect	1	0.3	1	0.3	0	0
Hemorrhoids	1	0.3	1	0.3	0	0
Hepatopathy	5	1.3	5	1.6	0	0
Herniated disc	13	3.3	12	3.8	1	1.3
Herpes labialis	1	0.3	1	0.3	0	0
Hypacusis	3	0.8	3	0.9	0	0
Hypertension	101	25.4	85	26.7	16	20.3
Hyperuricemia	3	0.8	3	0.9	0	0
Infections	1	0.3	1	0.3	0	0
Kidney disease	2	0.5	1	0.3	1	1.3
Lipedema	1	0.3	0	0	1	1.3
Lipid metabolism disorder	28	7.1	23	7.2	5	6.3
Lyme disease	1	0.3	1	0.3	0	0
Macular degeneration	1	0.3	1	0.3	0	0
Menopause	7	1.8	6	1.9	1	1.3
Migraine	18	4.5	9	2.8	9	11.4
Muscle cramps	8	2	7	2.2	1	1.3
Myoatrophy	1	0.3	1	0.3	0	0
Myomatosis uteri	1	0.3	1	0.3	0	0
Narcolepsy	1	0.3	0	0	1	1.3
Nerve root compression	1	0.3	0	0	1	1.3
Neuralgia	1	0.3	0	0	1	1.3
Neurodermatitis	9	2.3	6	1.9	3	3.8
Obesity	2	0.5	1	0.3	1	1.3
Organic brain syndrome	1	0.3	1	0.3	0	0
Osteoarthritis	12	3	10	3.1	2	2.5
Osteopenia	3	0.8	3	0.9	0	0
Osteoporosis	22	5.5	21	6.6	1	1.3
Pancreatitis	1	0.3	1	0.3	0	0
Peripheral arterial occlusive disease	1	0.3	1	0.3	0	0
Personality disorder	2	0.5	2	0.6	0	0
Polyneuropathy	3	0.8	3	0.9	0	0
Psoriasis	8	2	5	1.6	3	3.8
Pulmonary hypertension	1	0.3	1	0.3	0	0
Raynaud's syndrome	1	0.3	1	0.3	0	0
Reduced vision	1	0.3	1	0.3	0	0
Restless legs syndrome	7	1.8	4	1.3	3	3.8
Rheumatoid arthritis	6	1.5	5	1.6	1	1.3
Rosacea	3	0.8	2	0.6	1	1.3
Sarcoidosis	1	0.3	1	0.3	0	0
Scoliosis	5	1.3	5	1.6	0	0
Sicca syndrome	1	0.3	1	0.3	0	0
Sleep apnea	1	0.3	1	0.3	0	0
Sleep disorder	12	3	10	3.1	2	2.5
Status post stroke	2	0.5	2	0.6	0	0
Status post subarachnoid hemorrhage	1	0.3	1	0.3	0	0
Steatosis hepatis	1	0.3	1	0.3	0	0
Sudden hearing loss	1	0.3	1	0.3	0	0
Systemic lupus erythematosus	1	0.3	0	0	1	1.3
Thrombosis	1	0.3	1	0.3	0	0
Thyroid diseases	62	15.6	53	16.7	9	11.4
Tinnitus	3	0.8	3	0.9	0	0
Trigeminal neuralgia	3	0.8	3	0.9	0	0
Urticaria	2	0.5	2	0.6	0	0
Uveitis	1	0.3	1	0.3	0	0
Vasculitis	2	0.5	2	0.6	0	0
Vitiligo	1	0.3	1	0.3	0	0
Willebrand-Jürgens syndrome	1	0.3	1	0.3	0	0
Xerophtalmia	1	0.3	0	0	1	1.3
