# Supplementary material for: Personality Traits and Their Association With Medication Non‐Adherence in Patients With Multiple Sclerosis
Source: CNS Neurosci Ther. 2026 Jul 10;32(7):e71020. doi: 10.1002/cns.71020 (PMC13353282; doi:10.1002/cns.71020)
Supplement: Supplementary file 2 — Table S2: Drug compounds that were used by the patients with multiple sclerosis. [file CNS-32-e71020-s002.xlsx]

## Sheet: Supplemental Table 2
Supplemental Table 2 : Drug compounds that were used by the patients with multiple sclerosis.
The active ingredients (n=299) are listed in alphabetical order. The number of patients taking each compound is shown for the entire cohort and stratified by medication adherence.
	Total (n=397)		Adherent (n=318)		Non-adherent (n=79)
Drug compound	n	%	n	%	n	%
3'-Uridinemonophosphate	1	0.3	1	0.3	0	0
Acetaminophen	31	7.8	23	7.2	8	10.1
Acetylcysteine	1	0.3	1	0.3	0	0
Acetylsalicylic acid	28	7.1	22	6.9	6	7.6
Agomelatine	1	0.3	0	0	1	1.3
Alemtuzumab	6	1.5	5	1.6	1	1.3
Alendronic acid	5	1.3	5	1.6	0	0
Aliskiren	1	0.3	1	0.3	0	0
Allopurinol	3	0.8	3	0.9	0	0
alpha-Lactalbumin	1	0.3	1	0.3	0	0
Amantadine	1	0.3	1	0.3	0	0
Amitriptyline	10	2.5	10	3.1	0	0
Amlodipine	17	4.3	15	4.7	2	2.5
Apixaban	1	0.3	0	0	1	1.3
Arabica coffee bean	1	0.3	1	0.3	0	0
Arginine	1	0.3	1	0.3	0	0
Ascorbic acid	10	2.5	10	3.1	0	0
Atorvastatin	12	3	10	3.1	2	2.5
Avena sativa flowering top	1	0.3	1	0.3	0	0
Azathioprine	3	0.8	2	0.6	1	1.3
Baclofen	42	10.6	35	11	7	8.9
Beclomethasone dipropionate	4	1	4	1.3	0	0
Benserazide	5	1.3	2	0.6	3	3.8
Beta carotene	1	0.3	1	0.3	0	0
Betamethasone	1	0.3	1	0.3	0	0
Bicalutamide	2	0.5	2	0.6	0	0
Bimatoprost	1	0.3	1	0.3	0	0
Biotin	9	2.3	6	1.9	3	3.8
Bisoprolol	27	6.8	22	6.9	5	6.3
Brinzolamide	2	0.5	2	0.6	0	0
Brivaracetam	1	0.3	1	0.3	0	0
Bromelains	1	0.3	1	0.3	0	0
Budesonide	5	1.3	4	1.3	1	1.3
Bupropion	2	0.5	2	0.6	0	0
Butylscopolamine	1	0.3	1	0.3	0	0
Caffeine	2	0.5	1	0.3	1	1.3
Calcipotriol	3	0.8	3	0.9	0	0
Calcium	10	2.5	10	3.1	0	0
Candesartan	12	3	9	2.8	3	3.8
Cannabidiol	39	9.8	27	8.5	12	15.2
Captopril	1	0.3	1	0.3	0	0
Carbamazepine	7	1.8	7	2.2	0	0
Carvedilol	1	0.3	1	0.3	0	0
Cefuroxime	1	0.3	1	0.3	0	0
Cetirizine	6	1.5	4	1.3	2	2.5
Chlormadinone	3	0.8	2	0.6	1	1.3
Cholecalciferol	206	51.9	167	52.5	39	49.4
Choline	1	0.3	1	0.3	0	0
Cinnarizine	1	0.3	1	0.3	0	0
Citalopram	15	3.8	11	3.5	4	5.1
Citrus bioflavonoids	1	0.3	1	0.3	0	0
Cladribine	6	1.5	6	1.9	0	0
Clopidogrel	2	0.5	2	0.6	0	0
Clostridium botulinum	1	0.3	1	0.3	0	0
Clozapine	1	0.3	1	0.3	0	0
Conjugated estrogens	1	0.3	1	0.3	0	0
Cortisone	1	0.3	1	0.3	0	0
Cranberry	2	0.5	2	0.6	0	0
Cromoglicic acid	1	0.3	1	0.3	0	0
Curcumin	5	1.3	3	0.9	2	2.5
Cyanocobalamin	68	17.1	55	17.3	13	16.5
Cyclopentolate	1	0.3	1	0.3	0	0
Cystine	1	0.3	1	0.3	0	0
Dalfampridine	33	8.3	28	8.8	5	6.3
Darbepoetin alfa	1	0.3	1	0.3	0	0
Darifenacin	4	1	4	1.3	0	0
Denosumab	1	0.3	1	0.3	0	0
Desfesoterodine	2	0.5	2	0.6	0	0
Desloratadine	2	0.5	0	0	2	2.5
Desogestrel	5	1.3	4	1.3	1	1.3
Dexamethasone	1	0.3	1	0.3	0	0
Diclofenac	4	1	4	1.3	0	0
Dienogest	9	2.3	8	2.5	1	1.3
Dimenhydrinate	4	1	3	0.9	1	1.3
Dimethyl fumarate	23	5.8	15	4.7	8	10.1
Dimethyl sulfone	1	0.3	1	0.3	0	0
Dimetindene	19	4.8	14	4.4	5	6.3
Dorzolamide	1	0.3	1	0.3	0	0
Doxazosin	1	0.3	1	0.3	0	0
Doxepin	3	0.8	2	0.6	1	1.3
Doxycycline	1	0.3	1	0.3	0	0
Dronabinol	40	10.1	27	8.5	13	16.5
Drospirenone	2	0.5	2	0.6	0	0
Duloxetine	9	2.3	8	2.5	1	1.3
Dydrogesterone	2	0.5	2	0.6	0	0
Enalapril	4	1	4	1.3	0	0
Enoxaparin	51	12.8	44	13.8	7	8.9
Eplerenone	1	0.3	1	0.3	0	0
Eprosartan	1	0.3	1	0.3	0	0
Escitalopram	18	4.5	14	4.4	4	5.1
Esomeprazole	1	0.3	1	0.3	0	0
Estradiol	6	1.5	6	1.9	0	0
Estradiol valerate	3	0.8	3	0.9	0	0
Ethinylestradiol	27	6.8	23	7.2	4	5.1
Etofenamate	1	0.3	1	0.3	0	0
Etonogestrel	1	0.3	1	0.3	0	0
Etoricoxib	3	0.8	3	0.9	0	0
Evening primrose oil	1	0.3	1	0.3	0	0
Ezetimibe	1	0.3	1	0.3	0	0
Fenofibrate	1	0.3	0	0	1	1.3
Finasteride	3	0.8	3	0.9	0	0
Fingolimod	30	7.6	26	8.2	4	5.1
Flecainide	1	0.3	0	0	1	1.3
Fludrocortisone	1	0.3	1	0.3	0	0
Fluoxetine	2	0.5	2	0.6	0	0
Fluticasone furoate	1	0.3	1	0.3	0	0
Fluticasone propionate	2	0.5	1	0.3	1	1.3
Fluvastatin	1	0.3	1	0.3	0	0
Folic acid	20	5	20	6.3	0	0
Formoterol	4	1	3	0.9	1	1.3
Foscarnet	1	0.3	1	0.3	0	0
Frankincense	1	0.3	1	0.3	0	0
Gabapentin	21	5.3	17	5.3	4	5.1
Ginkgo biloba	1	0.3	1	0.3	0	0
Glatiramer	40	10.1	29	9.1	11	13.9
Glimepiride	1	0.3	1	0.3	0	0
Goserelin	1	0.3	1	0.3	0	0
Green tea leaf	1	0.3	1	0.3	0	0
Hesperidin	1	0.3	1	0.3	0	0
Horseradish	1	0.3	1	0.3	0	0
Human immunoglobulin G	4	1	4	1.3	0	0
Hyaluronic acid	2	0.5	1	0.3	1	1.3
Hydrochlorothiazide	11	2.8	7	2.2	4	5.1
Hydrocortisone	1	0.3	1	0.3	0	0
Hydromorphone	1	0.3	1	0.3	0	0
Hydrotalcite	1	0.3	1	0.3	0	0
Hydroxychloroquine	1	0.3	0	0	1	1.3
Hypromellose	1	0.3	1	0.3	0	0
Ibuprofen	61	15.4	44	13.8	17	21.5
Inositol	1	0.3	1	0.3	0	0
Insulin aspart	3	0.8	1	0.3	2	2.5
Insulin degludec	1	0.3	1	0.3	0	0
Insulin glargine	7	1.8	4	1.3	3	3.8
Insulin human	4	1	4	1.3	0	0
Insulin lispro	2	0.5	2	0.6	0	0
Interferon beta-1a	45	11.3	36	11.3	9	11.4
Interferon beta-1b	12	3	7	2.2	5	6.3
Iodine	2	0.5	2	0.6	0	0
Ipratropium	1	0.3	0	0	1	1.3
Irbesartan	1	0.3	1	0.3	0	0
Iron	5	1.3	5	1.6	0	0
Isoniazid	1	0.3	1	0.3	0	0
Ivabradine	3	0.8	2	0.6	1	1.3
Lactulose	1	0.3	1	0.3	0	0
Lamotrigine	1	0.3	0	0	1	1.3
Latanoprost	3	0.8	3	0.9	0	0
Leflunomide	2	0.5	2	0.6	0	0
Lercanidipine	4	1	3	0.9	1	1.3
Levetiracetam	1	0.3	0	0	1	1.3
Levodopa	5	1.3	2	0.6	3	3.8
Levonorgestrel	14	3.5	12	3.8	2	2.5
Levothyroxine	58	14.6	49	15.4	9	11.4
Lidocaine	1	0.3	1	0.3	0	0
Linseed oil	1	0.3	1	0.3	0	0
Liothyronine	1	0.3	1	0.3	0	0
Lipoic acid	1	0.3	0	0	1	1.3
Lisinopril	2	0.5	0	0	2	2.5
Lithium carbonate	1	0.3	0	0	1	1.3
Loratadine	1	0.3	1	0.3	0	0
Losartan	1	0.3	1	0.3	0	0
Magnesium	47	11.8	37	11.6	10	12.7
Medrogestone	1	0.3	1	0.3	0	0
Medroxyprogesterone acetate	1	0.3	1	0.3	0	0
Melatonin	1	0.3	0	0	1	1.3
Meloxicam	1	0.3	1	0.3	0	0
Memantine	2	0.5	0	0	2	2.5
Menaquinone 6	26	6.5	20	6.3	6	7.6
Mesalazine	3	0.8	2	0.6	1	1.3
Metamizole	20	5	13	4.1	7	8.9
Metformin	5	1.3	4	1.3	1	1.3
Methimazole	3	0.8	3	0.9	0	0
Methionine	3	0.8	3	0.9	0	0
Methylprednisolone	50	12.6	42	13.2	8	10.1
Metoclopramide	1	0.3	1	0.3	0	0
Metoprolol	19	4.8	16	5	3	3.8
Mianserin	1	0.3	1	0.3	0	0
Milk thistle	2	0.5	1	0.3	1	1.3
Milnacipran	1	0.3	0	0	1	1.3
Mirabegron	5	1.3	4	1.3	1	1.3
Mirtazapine	5	1.3	4	1.3	1	1.3
Mitoxantrone	12	3	10	3.1	2	2.5
Morphine	1	0.3	1	0.3	0	0
Moxonidine	1	0.3	1	0.3	0	0
Naloxone	11	2.8	8	2.5	3	3.8
Naproxen	2	0.5	2	0.6	0	0
Naratriptan	1	0.3	1	0.3	0	0
Natalizumab	32	8.1	28	8.8	4	5.1
Nebivolol	3	0.8	3	0.9	0	0
Nitroglycerin	1	0.3	0	0	1	1.3
Nitroxoline	1	0.3	1	0.3	0	0
Norethisterone	1	0.3	1	0.3	0	0
Ocrelizumab	27	6.8	21	6.6	6	7.6
Omega-3 fatty acids	13	3.3	12	3.8	1	1.3
Omega-6 fatty acids	2	0.5	2	0.6	0	0
Omeprazole	7	1.8	7	2.2	0	0
Opipramol	3	0.8	3	0.9	0	0
Orthosiphon aristatus leaf	1	0.3	1	0.3	0	0
Oxcarbazepine	3	0.8	3	0.9	0	0
Oxybutynin	5	1.3	5	1.6	0	0
Oxycodone	3	0.8	2	0.6	1	1.3
Pantoprazole	89	22.4	71	22.3	18	22.8
Paroxetine	2	0.5	0	0	2	2.5
Passiflora incarnata flower	1	0.3	1	0.3	0	0
Phenoxybenzamine	1	0.3	0	0	1	1.3
Phenprocoumon	1	0.3	1	0.3	0	0
Picosulfuric acid	2	0.5	1	0.3	1	1.3
Pipamperone	1	0.3	0	0	1	1.3
Piperine	2	0.5	2	0.6	0	0
Pitolisant	1	0.3	0	0	1	1.3
Plantago seed	1	0.3	1	0.3	0	0
Polyethylene glycol	5	1.3	4	1.3	1	1.3
Potassium	10	2.5	7	2.2	3	3.8
Pramipexole	3	0.8	3	0.9	0	0
Pravastatin	1	0.3	1	0.3	0	0
Prednisolone	23	5.8	18	5.7	5	6.3
Prednisone	2	0.5	1	0.3	1	1.3
Pregabalin	22	5.5	19	6	3	3.8
Pridinol	2	0.5	2	0.6	0	0
Primidone	1	0.3	0	0	1	1.3
Progesterone	2	0.5	2	0.6	0	0
Propanoic acid	7	1.8	5	1.6	2	2.5
Propiverine	5	1.3	4	1.3	1	1.3
Propranolol	3	0.8	1	0.3	2	2.5
Pyridoxine	13	3.3	9	2.8	4	5.1
Quercetin	1	0.3	1	0.3	0	0
Quetiapine	6	1.5	3	0.9	3	3.8
Quinine	1	0.3	1	0.3	0	0
Ramipril	39	9.8	31	9.7	8	10.1
Ranitidine	1	0.3	1	0.3	0	0
Ranolazine	1	0.3	1	0.3	0	0
Reproterol	2	0.5	1	0.3	1	1.3
Risedronic acid	1	0.3	1	0.3	0	0
Rituximab	1	0.3	1	0.3	0	0
Rivaroxaban	3	0.8	2	0.6	1	1.3
Rosemary	1	0.3	1	0.3	0	0
Rosuvastatin	1	0.3	1	0.3	0	0
Rotigotine	2	0.5	2	0.6	0	0
Rutin	1	0.3	1	0.3	0	0
Sacubitril	1	0.3	1	0.3	0	0
Salbutamol	2	0.5	0	0	2	2.5
Salmeterol	2	0.5	1	0.3	1	1.3
Saw palmetto	1	0.3	0	0	1	1.3
Saxagliptin	1	0.3	1	0.3	0	0
Selenium	4	1	4	1.3	0	0
Sertraline	5	1.3	2	0.6	3	3.8
Simethicone	1	0.3	0	0	1	1.3
Simvastatin	16	4	15	4.7	1	1.3
Sitagliptin	1	0.3	1	0.3	0	0
Sodium bicarbonate	3	0.8	2	0.6	1	1.3
Sodium chloride	3	0.8	2	0.6	1	1.3
Solifenacin	13	3.3	10	3.1	3	3.8
Spironolactone	1	0.3	1	0.3	0	0
St. John's Wort	1	0.3	0	0	1	1.3
Sulfamethoxazole	1	0.3	1	0.3	0	0
Sumatriptan	7	1.8	4	1.3	3	3.8
Tadalafil	1	0.3	1	0.3	0	0
Tamoxifen	2	0.5	1	0.3	1	1.3
Tamsulosin	12	3	9	2.8	3	3.8
Tapentadol	2	0.5	1	0.3	1	1.3
Telmisartan	2	0.5	2	0.6	0	0
Terazosin	1	0.3	1	0.3	0	0
Teriflunomide	23	5.8	18	5.7	5	6.3
Theophylline	1	0.3	1	0.3	0	0
Thiamine	12	3	8	2.5	4	5.1
Tianeptine	1	0.3	0	0	1	1.3
Ticagrelor	1	0.3	1	0.3	0	0
Tilidine	8	2	6	1.9	2	2.5
Timolol	2	0.5	2	0.6	0	0
Tiotropium	1	0.3	1	0.3	0	0
Tizanidine	11	2.8	9	2.8	2	2.5
Tolperisone	3	0.8	2	0.6	1	1.3
Tolterodine	2	0.5	2	0.6	0	0
Torasemide	11	2.8	9	2.8	2	2.5
Tramadol	6	1.5	6	1.9	0	0
Travoprost	2	0.5	2	0.6	0	0
Trazodone	1	0.3	1	0.3	0	0
Trehalose	1	0.3	1	0.3	0	0
Trimethoprim	1	0.3	1	0.3	0	0
Trimipramine	2	0.5	1	0.3	1	1.3
Triptorelin	1	0.3	1	0.3	0	0
Trospium	14	3.5	11	3.5	3	3.8
Ubidecarenone	1	0.3	1	0.3	0	0
Urapidil	1	0.3	1	0.3	0	0
Ursodeoxycholic acid	1	0.3	1	0.3	0	0
Valerian	1	0.3	0	0	1	1.3
Valproic acid	3	0.8	3	0.9	0	0
Valsartan	6	1.5	6	1.9	0	0
Vedolizumab	1	0.3	0	0	1	1.3
Venlafaxine	6	1.5	3	0.9	3	3.8
Vilanterol	1	0.3	1	0.3	0	0
Vitamin E	2	0.5	2	0.6	0	0
Vitis vinifera seed	3	0.8	3	0.9	0	0
Xipamide	1	0.3	1	0.3	0	0
Yeast	1	0.3	1	0.3	0	0
Zinc	7	1.8	7	2.2	0	0
Zoledronic acid	1	0.3	1	0.3	0	0
Zolmitriptan	2	0.5	2	0.6	0	0
Zolpidem	2	0.5	2	0.6	0	0
Zopiclone	2	0.5	2	0.6	0	0
